# Supplementary material for: Mechanism of Testosterone Deficiency in the Transgenic Sickle Cell Mouse
Source: PLoS One. 2015 May 29;10(5):e0128694. doi: 10.1371/journal.pone.0128694 (PMC4449127; doi:10.1371/journal.pone.0128694)
Supplement: S1 Dataset — (XLSX) [file pone.0128694.s001.xlsx]

## Sheet: Serum testosterone
Original data from Figure 1
Serum Testosterone
WT	Hemi	Sickle
0.9	1.9447	1.4876
4.59	1.8538	0.6116
2.72	0.9651	1.1492
1.28	0.942	2.6128
5.513	2.3993	2.4621
2.0367	1.2715	0.6992
1.9137	0.7609	1.3915
1.7979	0.7022	0.6478
1.7578	1.0846	0.8304
1.7833	1.9186	1.6114
	1.3677	1.0038
	12.3187	1.0102
	1.652	0.75
	1.7016	0.69
	3.9852	1.16
	11.7113	2.03
	0.72	0.77
	1.46	1.4
	0.61	0.38
	12.38	2.84
	5.68	1.09
	4.09	0.32
	0.74	0.71
	1.44	0.52
	1.14	0.52
	1.24	0.33
	0.43	0.35
	0.12	1.83
	0.48	0.23

## Sheet: Intratesticular testosterone
Original data from Figure 2
Intratesticular Testosterone				Intratesticular Testosterone
WT	Hemi	Sickle		WT	Hemi	Sickle
67.0519	24.417	19.1834		6.2626	2.9349	1.8071
29.8791	14.5287	24.1563		3.2359	2.5382	3.4809
42.6019	261.638	21.8702		3.7362	26.5563	2.0755
63.4733	33.5053	22.9215		6.7663	4.0106	1.9988
	25.7863				2.5451
	15.1352				1.2592

## Sheet: Serum LH
Original data from Figure 3
Serum LH
WT	Hemi	Sickle
0.106	0.024	0.242
0.02	0.02	0.287
0.026	0.236	0.022
0.026	0.022	0.03
0.02	0.035	0.103
0.02	0.033	0.596
0.02	0.111	0.064
0.099	0.469	0.035
0.02	0.141	0.037
0.02	0.048	0.02
0.02	0.052	0.042
0.071	0.02	0.025
0.02	0.775	0.068
0.02	0.03	0.031
0.02	0.02	0.063
0.037	0.045	0.274
0.02		0.026
0.13		0.241
		0.02
		0.02
		0.083
		0.175
		0.02
		0.022
		0.02
		0.02
		0.02
		0.785
		0.408

## Sheet: Leydig cell testosterone
Original data from Figure 4
Testosterone from isolated Leydig cells
WT							Hemi							Sickle
Basal	LH (0.5)	LH (10)	cAMP	Cholester	Pregnen		Basal	LH (0.5)	LH (10)	cAMP	Cholester	Pregnen		Basal	LH (0.5)	LH (10)	cAMP	Cholester	Pregnen
51.183	1062.12	1509.25	1558.17	1843.28	3495.99		12.418	468.685	378.22	373.152	1189.98	2026.31		18.15	277.538	308.055	396.17	1168.6	1547.39
43.99	434.47	1063.59	1511.93	1445.71	5570.67		55.345	194.305	1369.59	1555.32	3550.26	8047.51		22.695	201.958	511.05	566.978	1408.84	2544.27
45.03	445.27	1301.14	1332.69	1901.82	6289.62		52.662	114.41	773.76	910.781	1847.51	4357.79		26.909	218.79	545.118	632.845	1595.78	2437.32
55.92	378.39	1025.89	1711.25	1259.09	6115.11		26.39	283.372	536.35	910.01	2154.28	2555.47		41.064	272.894	766.659	864.052	2344.49	2717.21
51.17	389.43	1278.81	1532.28	1661.46	7003.71		43.23	458.034	672.238	879.67	2917.35	2337.64		42.25	274.812	762.133	868.455	2438.54	2882.43
42.19	310.11	1281.97	1165.6	1437.47	5029.75		63.741	301.31	1129.1	1480.82	3679.63	3830.29		57.133	278.147	888.038	1169.93	3021.81	2634.52
41.54	335.58	1295.35	1198.57	1498.56	5901.71		59.02		1201.24	1310.25	3230.97	2605.98		66.138		905.12	872.681	2002.85	2622.93
							53.32	210.2	887.47	962.79	1550.36	3240.26
							49.85	218.26	679.19	773.52	1970.87	4039.13
							53.16	378.57	1001.13	901.59	1289.23	3849.42
							53.11	393.7	807.86	1165.44	1727.7	5057.25
							37.93	126.16	681.42	721.57	1212.34	2616.44
							41.55	119.85	669.53	709.43	1199.04	2702.19

## Sheet: StAR & P450scc
Original data from Figure 5
P450scc (% of WT)				StAR (% of WT)
WT	Hemi	Sickle		WT	Hemi	Sickle
100	126.82	123.13		100	37.55	41.04
100	81.09	77.19		100	34.7	57.06
100	83.93	104.25		100	85.62	25.63
100	95.05	102.5		100	102.26	90.4
100	98.87	69.23		100	89.02	113.03
100	107.36	66.95		100	77.87	57
100	93.7	81.42				98.1
	115.18	95.94				102.8
		111.16				41.5
		108.53				52.4
		82.5				83.85
		82.4				49.4
		100.6				57.2
		77.48				58
		108				49

## Sheet: Oxidative stress
Original data from Figure 6
gp91phox (% of WT)				4-HNE (% of WT)				GPx-1 (% of WT)
WT	Hemi	Sickle		WT	Hemi	Sickle		WT	Hemi	Sickle
100	62.63	104.84		100	167.1	160.4		100	105.64	98.48
100	97.7	102		100	116.52	258.7		100	245.6	85.64
100	128.1	118.4		100	102.67	151.34		100	180.5	78.34
100	170.7	166.43		100	117.28	129.84		100	103.9	90.9
100	170.6	183.6		100	237	320.2		100	69.76	75.71
100	149.8	149.8		100	125.3	204		100	77.61	50.66
100	62.6	120.3		100	157.8	194		100	119.32	268.1
	66.7	63.12			148.8	116.4			94.82	140.46
	126.4	226.45			124.9	151.3				61.2
		226.89				112.75				162
		265.94				131.31				69.8
		163.61								189
		140								136.1
										143.7
										185.6
										126.9

## Sheet: Body and testis weight
Body weights (g)				Testicular weights (mg)
WT	Hemi	SC		WT	Hemi	Sickle
33	30	30		155	235	164
35	39	32		196	244	216
34	28	34		215	253	224
33	41	38		211	253	189
29	27	31		200	235	231
30	28	29		183	230	228
32	22	28		222	189	206
31	29	26		203	232	224
30	26	26		225	243	202.5
31	41	30		203	240
35	43	33		219	195
28	49	23		225	245
31	44	30		209	250
33	41	28		214	247
31	39			213	234
30	25			214	250
30	36			201	214
	33				244
	30
